# Supplementary material for: Genome analysis of five recently described species of the CUG-Ser clade uncovers Candida theae as a new hybrid lineage with pathogenic potential in the Candida parapsilosis species complex
Source: DNA Res. 2022 Apr 19;29(2):dsac010. doi: 10.1093/dnares/dsac010 (PMC9046093; doi:10.1093/dnares/dsac010)
Supplement: dsac010_Supplementary_Data [file dsac010_supplementary_data.zip]

Archive with 4 entries (4 files):
- Supplementary_Material_REvision.docx
- SupplementaryFile_1.pdf
- SupplementaryFile_2.pdf
- SupplementaryFile_3.xlsx
