# Supplementary material for: Genome analysis of five recently described species of the CUG-Ser clade uncovers Candida theae as a new hybrid lineage with pathogenic potential in the Candida parapsilosis species complex
Source: DNA Res. 2022 Apr 19;29(2):dsac010. doi: 10.1093/dnares/dsac010 (PMC9046093; doi:10.1093/dnares/dsac010)
Supplement: dsac010_Supplementary_Data [file dsac010_supplementary_data.zip › SupplementaryFile_3.xlsx]

## Sheet: Orthologs
Supplementary File 3. Gene clusters of the 3-oxoadipate and the gentisate pathways in C. jiufengensis, C. pseudojiufengensis, C. oxycetoniae, C. margitis, and C. theae.
CLUSTER 1 (3-oxoadipate pathway - HQQ)	Grow on hydroquinone and resorcinol. If MNX1 and HBT2 are present, the yeast can also utilize some hydroxybenzoates.
Gene	orf19.2284 / FRD1	DQD1	HQD1 / HDX1	OSC1	ZCF10 / OTF1	Cluster?
C. albicans	C2_07270W_A	C2_07260C_A	C2_07250C_A	C2_07240C_A	C2_07230C_A	Yes, described in previous paper (Gérecová et al. 2015)
C. parapsilosis	CPAR2_406430	-	CPAR2_406440	CPAR2_406450	CPAR2_406460	Yes, described in previous paper (Gérecová et al. 2015)
C. orthopsilosis	H8X397	-	H8X398	H8X399	H8X3A0	Yes, similar to C. parapsilosis
C. metapsilosis	CANME_1977	-	CANME_1976	CANME_1975	CANME_1974	Yes, similar to C. parapsilosis
C. theae	g1837_CANTHE	-	g1836_CANTHE	g1835_CANTHE	g1834_CANTHE	Yes, similar to C. parapsilosis
C. jiufengensis	g3194_CANJIU	-	g3195_CANJIU / g713_CANJIU	g3196_CANJIU	g3197_CANJIU	Yes, similar to C. parapsilosis
C. pseudojiufengensis	g1539_CANPSE (+ g3460_CANPSE)	-	g1538_CANPSE / g5725_CANPSE	g1537_CANPSE	g1536_CANPSE	Yes, similar to C. parapsilosis
C. oxycetoniae	g3772_CANOXY	-	g3773_CANOXY	g3774_CANOXY	g3775_CANOXY	Yes, similar to C. parapsilosis
C. margitis	g5208_CANMA	-	g5207_CANMA	g5206_CANMA	g5205_CANMA	Yes, similar to C. parapsilosis
CLUSTER 2 (3-oxoadipate pathway - catechol)	Assimlation of phenol and catechol.
Gene	HQD2	ZCF25	OEL1 (orf19.4569)	MLI1 (orf19.4570)	MCI1	Cluster?
C. albicans	C4_02230C_A	C4_02220C_A	C4_02210W_A	C4_02200C_A	C4_02190C_A	Yes, described in previous paper (Gérecová et al. 2015)
C. parapsilosis	-	-	-	-	-	Not observed in previous papers
C. orthopsilosis	-	-	-	-	-	Not observed, as for C. parapsilosis
C. metapsilosis	-	-	-	-	-	Not observed, as for C. parapsilosis
C. theae	-	-	-	-	-	Not observed, as for C. parapsilosis
C. jiufengensis	-	-	-	-	-	Not observed, as for C. parapsilosis
C. pseudojiufengensis	-	-	-	-	-	Not observed, as for C. parapsilosis
C. oxycetoniae	-	-	-	-	-	Not observed, as for C. parapsilosis
C. margitis	-	-	-	-	-	Not observed, as for C. parapsilosis
CLUSTER 3 (gentisate pathway)	Grow on 3-hydroxybenzoate and gentisate. Although C. orthopsilosis and C. metapsilosis have some genes of this cluster, this pathway does not seem to be active.
Gene	MNX2	HBT1	GDX1	FPH1	GFA1	GTF1	Cluster?
C. albicans	-	-	-	C2_07980W_A	-	-	No
C. parapsilosis	CPAR2_704320	CPAR2_704330	CPAR2_704340	CPAR2_704350	CPAR2_704360	CPAR2_704370	Yes
C. orthopsilosis	H8WZ57	-	-	-	-	-	No
C. metapsilosis	CANME_725	CANME_1077 + CANME_4431 + CANME_2153 + CANME_724	CANME_4430 + CANME_723 + CANME_1078 + CANME_728	CANME_4429 + CANME_2151 + CANME_722 + CANME_1079 + CANME_4038 + CANME_729	CANME_721 + CANME_730 + CANME_1080 + CANME_4428 + CANME_2150	CANME_1081	Yes, similar to C. parapsilosis, but with many additional paralogs (NOTE: GTF1 and MNX2 do not coincide in the same cluster)
C. theae	g3438_CANTHE	g3437_CANTHE	g3436_CANTHE	g3435_CANTHE	g1888_CANTHE	g4871_CANTHE	Yes, similar to C. parapsilosis (last two genes are in different scaffolds but belong to the cluster)
C. jiufengensis	-	-	-	-	-	-	No
C. pseudojiufengensis	-	-	-	-	-	-	No
C. oxycetoniae	-	g3723_CANOXY	-	-	-	-	No
C. margitis	g3282_CANMA	g3281_CANMA	g3280_CANMA	g3279_CANMA	g3278_CANMA	g3277_CANME	Yes, similar to C. parapsilosis
Additional genes of relevance
Gene	MNX1	MNX3 / PHH1 / PH22	OCT1 / POT1-2	HBT2	HBT3	HBT4
C. albicans	-	CR_07940W_A / CR_07820W_A	C2_00780W_A	orf19.341	-	orf19.341
C. parapsilosis	CPAR2_102790	CPAR2_205970	CPAR2_212970	CPAR2_204840	CPAR2_100470	CPAR2_100460
C. orthopsilosis	H8X173	H8X5J1	H8WYY1	H8X687	H8X8Y8	H8X8Y7
C. metapsilosis	CANME_4972	CANME_3721	CANME_2283	CANME_3605	CANME_3085	CANME_3086
C. theae	g2724_CANTHE	g1346_CANTHE	g3220_CANTHE	g21_CANTHE	-	g4935_CANTHE
C. jiufengensis	g2839_CANJIU	g712_CANJIU	g4786_CANJIU	g2014_CANJIU	g711_CANJIU	g711_CANJIU
C. pseudojiufengensis	g4726_CANPSE	g5724_CANPSE	g1697_CANPSE	g3600_CANPSE	g5723_CANPSE	g5723_CANPSE
C. oxycetoniae	g1658_CANOXY	g3630_CANOXY	g4842_CANOXY	g4757_CANOXY	-	g4757_CANOXY
C. margitis	g568_CANMA	g299_CANMA	g2276_CANMA	g2420_CANMA	g3229_CANMA	g3228_CANMA
